# Supplementary material for: Insular cortical circuits as an executive gateway to decipher threat or extinction memory via distinct subcortical pathways
Source: Nat Commun. 2022 Sep 21;13:5540. doi: 10.1038/s41467-022-33241-9 (PMC9492683; doi:10.1038/s41467-022-33241-9)
Supplement: Supplementary file 4 — Source Data [file 41467_2022_33241_MOESM4_ESM.xlsx]

## Sheet: Fig. 1
Fig. 1e
Treatment	Freezing (%)
Fear memory_animal 1#	77.4167
Fear memory_animal 2#	71.6667
Fear memory_animal 3#	72.6667
Fear memory_animal 4#	53.75
Fear memory_animal 5#	80.6667
Fear memory_animal 6#	64.25
Fear memory_animal 7#	69.3333
Fear memory_animal 8#	83.3333
CS only_animal 1#	6
CS only_animal 2#	10.8333
CS only_animal 3#	11.9167
CS only_animal 4#	6.75
CS only_animal 5#	11.25
CS only_animal 6#	2.5
CS only_animal 7#	11.6667
CS only_animal 8#	11.25
Fig. 1f
	Colabeled / c-fos+ (%)	Colabeled / FosTRAPed (%)
Fear memory_animal 1#	50.8951	48.8144
Fear memory_animal 2#	73.482	51.431
Fear memory_animal 3#	59.9369	54.5194
Fear memory_animal 4#	32.863	49.6311
Fear memory_animal 5#	36.4967	55.0736
Fear memory_animal 6#	47.554	48.1041
Fear memory_animal 7#	42.1752	47.6995
Fear memory_animal 8#	37.6703	47.7945
	merge/fos	merge/TRAPed
CS only_animal 1#	7.60234	11.9632
CS only_animal 2#	3.63636	10.9804
CS only_animal 3#	5.90501	24.4681
CS only_animal 4#	11.7333	23.8482
CS only_animal 5#	14.3777	17.7061
CS only_animal 6#	19.8225	26.5873
CS only_animal 7#	16.3265	16.3683
CS only_animal 8#	19.274	13.3293
Fig. 1g
Number of FosTRAPed cells	+1.80	+1.50	+1.20	+0.90	+0.60	+0.30	+0.00	-0.30	-0.60	-0.90	-1.20
Fear memory_animal 1#	214	167	192	149	97	102	114	71	33	46	38
Fear memory_animal 2#	174	356	173	68	123	77	78	30	25	29	20
Fear memory_animal 3#	237	269	286	127	114	84	88	46	48	52	43
Fear memory_animal 4#	311	398	435	362	260	99	142	237	154	38	4
Fear memory_animal 5#	43	389	476	246	278	194	279	324	159	49	7
Fear memory_animal 6#	413	398	461	420	323	205	251	214	132	60	47
Fear memory_animal 7#	389	297	546	393	299	244	203	223	228	186	104
Fear memory_animal 8#	125	232	357	284	229	176	190	181	181	159	16
Number	+1.80	+1.50	+1.20	+0.90	+0.60	+0.30	+0.00	-0.30	-0.60	-0.90	-1.20
CS only_animal 1#	27	6	23	12	42	36	54	36	31	33	26
CS only_animal 2#	22	28	38	13	27	16	44	34	18	13	2
CS only_animal 3#	7	21	6	23	16	9	25	27	23	30	1
CS only_animal 4#	14	15	32	31	46	48	56	17	22	38	50
CS only_animal 5#	248	185	341	140	180	112	66	165	193	257	5
CS only_animal 6#	81	188	202	163	146	95	113	106	74	46	46
CS only_animal 7#	141	185	205	193	124	110	147	173	158	103	25
CS only_animal 8#	135	151	137	167	163	108	202	204	216	145	45

## Sheet: Fig. 2
Fig. 2c
Treatment	Freezing (%)
Ext. memory_animal 1#	20.9167
Ext. memory_animal 2#	0
Ext. memory_animal 3#	6.91667
Ext. memory_animal 4#	23.8333
Ext. memory_animal 5#	35.1667
Ext. memory_animal 6#	44.5833
Fear Retr._animal 1#	35.4167
Fear Retr._animal 2#	23.6667
Fear Retr._animal 3#	22.5833
Fear Retr._animal 4#	25.3333
Fear Retr._animal 5#	35.3333
Fear Retr._animal 6#	6
Fear Retr._animal 7#	31.1667
Ext. CS only_animal 1#	6.16667
Ext. CS only_animal 2#	4
Ext. CS only_animal 3#	6.41667
Ext. CS only_animal 4#	0
Ext. CS only_animal 5#	2.33
Ext. CS only_animal 6#	0
Ext. CS only_animal 7#	0
Fig. 2d
Treatment	Colabeled / c-fos+ (%)	Colabeled / FosTRAPed (%)
Ext. memory_animal 1#	49.4432	47.009
Ext. memory_animal 2#	55.214	55.0812
Ext. memory_animal 3#	48.0419	57.2126
Ext. memory_animal 4#	52.6554	58.9129
Ext. memory_animal 5#	45.0096	39.645
Ext. memory_animal 6#	39.2576	35.3597
	merge/fos	merge/TRAPed
Fear Retr._animal 1#	8.32095	8.52359
Fear Retr._animal 2#	6.86642	9.06843
Fear Retr._animal 3#	7.35027	7.7512
Fear Retr._animal 4#	5.91276	10.6955
Fear Retr._animal 5#	14.377	7.57895
Fear Retr._animal 6#	5.58184	8.74074
Fear Retr._animal 7#	9.74099	7.45368
	merge/fos	merge/TRAPed
Ext. CS only_animal 1#	11.2971	6.96475
Ext. CS only_animal 2#	16.8675	6.85714
Ext. CS only_animal 3#	13.1295	10.0275
Ext. CS only_animal 4#	11.4286	16.521
Ext. CS only_animal 5#	6.77749	15.6112
Ext. CS only_animal 6#	5.40765	10.5348
Ext. CS only_animal 7#	9.29319	9.90237
Fig. 2e
Treatment	+1.80	+1.50	+1.20	+0.90	+0.60	+0.30	+0.00	-0.30	-0.60	-0.90	-1.20
Ext. memory_animal 1#	311	359	350	165	150	110	107	163	144	30	0
Ext. memory_animal 2#	170	191	275	133	202	151	146	115	47	104	129
Ext. memory_animal 3#	164	199	284	293	177	181	150	144	134	107	11
Ext. memory_animal 4#	361	312	286	271	283	235	151	81	126	55	10
Ext. memory_animal 5#	195	286	84	91	47	62	103	128	95	63	44
Ext. memory_animal 6#	134	164	117	59	50	70	95	62	59	69	108
	+1.80	+1.50	+1.20	+0.90	+0.60	+0.30	+0.00	-0.30	-0.60	-0.90	-1.20
Fear Retr._animal 1#	243	152	148	111	106	112	104	95	69	88	86
Fear Retr._animal 2#	201	152	160	111	104	100	112	77	73	66	57
Fear Retr._animal 3#	177	140	152	80	92	77	76	58	44	79	70
Fear Retr._animal 4#	300	350	177	97	133	129	175	97	108	93	52
Fear Retr._animal 5#	226	388	400	343	407	250	206	91	34	18	12
Fear Retr._animal 6#	124	366	424	281	351	148	151	102	34	23	21
Fear Retr._animal 7#	73	255	446	271	288	240	250	275	100	76	47
	+1.80	+1.50	+1.20	+0.90	+0.60	+0.30	+0.00	-0.30	-0.60	-0.90	-1.20
Ext. CS only_animal 1#	164	192	136	56	57	73	77	103	89	102	114
Ext. CS only_animal 2#	180	138	204	136	150	117	91	120	70	19	0
Ext. CS only_animal 3#	97	114	99	74	71	72	59	47	44	51	0
Ext. CS only_animal 4#	259	182	127	67	102	61	66	101	102	114	78
Ext. CS only_animal 5#	12	11	201	96	116	46	66	66	40	9	16
Ext. CS only_animal 6#	69	155	63	18	36	10	35	47	74	77	33
Ext. CS only_animal 7#	155	95	95	33	30	60	56	52	70	36	35

## Sheet: Fig. 3
Fig. 3d
Number-FC	Colabeled / c-fos+ (%)	Colabeled / FosTRAPed (%)
Fear memory vs. Fear Retr._animal 1#	41.1392	72.7612
Fear memory vs. Fear Retr._animal 2#	40.3214	49.3739
Fear memory vs. Fear Retr._animal 3#	59.3506	87.8846
Fear memory vs. Fear Retr._animal 4#	45.7421	74.9004
Fear memory vs. Fear Retr._animal 5#	70.614	57.8097
	merge/fos	merge/TRAP
Fear memory vs. Ext. Retr._animal 1#	8.78274	15.9888
Fear memory vs. Ext. Retr._animal 2#	8.04741	12.2391
Fear memory vs. Ext. Retr._animal 3#	16.2286	23.0894
Fear memory vs. Ext. Retr._animal 4#	3.82416	8.79934
Fear memory vs. Ext. Retr._animal 5#	9.4917	15.7216
Fear memory vs. Ext. Retr._animal 6#	9.54228	14.9817
Fig. 3i
Fear memory	Fluorescence ratio (%) [(FNAc-FCeA)/(FNAc+FCeA)]
Fear memory_animal 1#	-10.6845
Fear memory_animal 2#	-10.7588
Fear memory_animal 3#	-26.7534
Fear memory_animal 4#	-18.3282
Fear memory_animal 5#	-9.78987
Fear memory_animal 6#	-40.0646
Fear memory_animal 7#	-34.3196
Fear memory_animal 8#	-18.1924
Ext. memory	Fluorescence ratio (%) [(FNAc-FCeA)/(FNAc+FCeA)]
Ext. memory_animal 1#	8.57778
Ext. memory_animal 2#	35.2631
Ext. memory_animal 3#	-0.593753
Ext. memory_animal 4#	15.9246
Ext. memory_animal 5#	15.8546
Ext. memory_animal 6#	9.57416
Ext. memory_animal 7#	12.2111
Ext. memory_animal 8#	4.48533

## Sheet: Fig. 4
Fig. 4c
Treatment-Freezing (%)	Cond._1st tone	Cond._2nd tone	Cond._3rd tone	Cond._4th tone	Cond._5th tone		Fear Retr.	Ext. Retr.
IC-CeA_animal 1#	0	4.25	49.5	87.3	81.55		70.5833	7.54167
IC-CeA_animal 2#	5.3	0	6.85	35.55	32.8		27.0917	5.50833
IC-CeA_animal 3#	12.35	22.55	43.5	69.15	60.2		79.3833	52.0167
IC-CeA_animal 4#	7.6	8.15	49.75	11.25	51.35		42.4	16.025
IC-CeA_animal 5#	0	11.65	35.55	52.95	52.7		53.4583	13.3417
IC-CeA_animal 6#	9.1	16.55	81.75	29.95	55.45		80.0833	36.7417
IC-CeA_animal 7#	14.35	18.4	30.65	61	60.1		46.7917	33.7
Treatment	Cond._1st tone	Cond._2nd tone	Cond._3rd tone	Cond._4th tone	Cond._5th tone		Fear Retr.	Ext. Retr.
IC-NAc_animal 1#	24.4	15.8	73.65	91	91.5		66.2333	41.2667
IC-NAc_animal 2#	0	14.1	45.65	68.15	69.95		69.7667	24.9167
IC-NAc_animal 3#	15.9	40.65	47.65	57	62.75		58.625	40.3917
IC-NAc_animal 4#	0	11.5	36.6	80.75	77.35		45.2583	36
IC-NAc_animal 5#	0	12.45	68.3	78.75	85		70.6917	26.95
IC-NAc_animal 6#	0	10	50.5	37	63		45.8333	24.25
IC-NAc_animal 7#	0	28.5	44.5	56.5	56		70.25	23.25
IC-NAc_animal 8#	5	11	40.4	43	47.5		69.25	18.8583
IC-NAc_animal 9#	13	8.5	38.5	79.5	47		45.5833	10.9167
Fig. 4d
IC-CeA projector activity during Fear Cond./Tone peak	Cond._1st tone	Cond._2nd tone	Cond._3rd tone	Cond._4th tone	Cond._5th tone
IC-CeA_animal 1#	7.82443	15.5679	22.9092	16.561	19.1047
IC-CeA_animal 2#	-1.14893	9.74305	2.74075	49.6718	29.9283
IC-CeA_animal 3#	13.7038	9.74937	36.3598	51.6794	27.3771
IC-CeA_animal 4#	29.3436	14.3886	18.3749	17.0984	23.0994
IC-CeA_animal 5#	9.73644	23.7354	29.2469	43.5385	31.6605
IC-CeA_animal 6#	15.7647	4.80673	3.82487	11.6273	19.7455
IC-CeA_animal 7#	8.38802	18.213	22.2761	32.8082	28.985
IC-CeA projector activity during Fear Cond./Shock peak	Cond._1st shock	Cond._2nd shock	Cond._3rd shock	Cond._4th shock	Cond._5th shock
IC-CeA_animal 1#	39.8943	35.3249	44.4823	20.8983	17.5303
IC-CeA_animal 2#	17.08	23.1365	9.05646	86.7656	51.6034
IC-CeA_animal 3#	28.0902	6.57708	16.1114	33.5919	17.5611
IC-CeA_animal 4#	21.5342	6.40653	25.9061	27.1025	10.4365
IC-CeA_animal 5#	34.7524	29.0829	47.1156	44.8865	27.3871
IC-CeA_animal 6#	10.0634	4.20012	6.93678	17.4518	9.32711
IC-CeA_animal 7#	80.6678	25.1408	66.0032	34.1068	32.3397
IC-CeA projector activity during Fear Cond./Tone AUC	Cond._1st tone	Cond._2nd tone	Cond._3rd tone	Cond._4th tone	Cond._5th tone
IC-CeA_animal 1#	0.164437	0.647747	1.44021	0.878076	1.13036
IC-CeA_animal 2#	0	0.129492	0.0108123	3.01486	0.970896
IC-CeA_animal 3#	0.470594	0.278119	1.70167	5.15015	2.318
IC-CeA_animal 4#	0.545452	0.761824	1.53965	0.804207	1.94439
IC-CeA_animal 5#	0.122202	0.811543	1.40225	3.76728	1.48971
IC-CeA_animal 6#	0.515823	0.0613398	0.0404877	0.578475	0.434216
IC-CeA_animal 7#	0.312223	0.189632	1.47371	1.57134	1.29277
IC-CeA projector activity during Fear Cond./Shock AUC	Cond._1st shock	Cond._2nd shock	Cond._3rd shock	Cond._4th shock	Cond._5th shock
IC-CeA_animal 1#	2.76068	3.66065	3.12084	1.28488	1.054
IC-CeA_animal 2#	0.497325	1.19971	0.21354	8.03057	3.71132
IC-CeA_animal 3#	1.33841	0.0674399	0.739956	2.78421	1.38905
IC-CeA_animal 4#	1.19877	0.0974633	2.69958	2.7049	0.517953
IC-CeA_animal 5#	2.61711	2.99108	4.66964	5.35994	2.36149
IC-CeA_animal 6#	0.363565	0.0433988	0.394329	1.35749	0.211465
IC-CeA_animal 7#	5.10139	0.252619	5.84519	3.88127	2.74012
Fig. 4e
IC-CeA projector activity during Fear & Ext. Retr./Peak	Fear Retr.	Ext. Retr.
IC-CeA_animal 1#	8.76972	3.36372
IC-CeA_animal 2#	14.6843	5.33548
IC-CeA_animal 3#	15.5322	4.67193
IC-CeA_animal 4#	14.5152	8.99402
IC-CeA_animal 5#	1.78908	3.09454
IC-CeA_animal 6#	4.18226	3.91538
IC-CeA_animal 7#	15.7962	9.61651
IC-CeA projector activity during Fear & Ext. Retr./AUC	Fear Retr.	Ext. Retr.
IC-CeA_animal 1#	0.648642	0.291898
IC-CeA_animal 2#	0.914895	0.512044
IC-CeA_animal 3#	0.534852	0.210825
IC-CeA_animal 4#	0.621156	0.166789
IC-CeA_animal 5#	0.107791	0.0230759
IC-CeA_animal 6#	0.40641	0.0593266
IC-CeA_animal 7#	0.624041	0.183093
Fig. 4f
IC-NAc projector activity during Fear Cond./Tone peak	Cond._1st tone	Cond._2nd tone	Cond._3rd tone	Cond._4th tone	Cond._5th tone
IC-NAc_animal 1#	10.3537	10.9803	3.01298	13.9531	12.391
IC-NAc_animal 2#	18.6977	12.5271	1.59049	52.6046	18.8275
IC-NAc_animal 3#	7.83729	-0.798558	3.24498	7.89623	13.875
IC-NAc_animal 4#	6.64355	17.456	15.4961	17.7531	8.46384
IC-NAc_animal 5#	25.9977	12.9068	8.81955	19.2271	17.0729
IC-NAc_animal 6#	2.47279	2.9794	12.2437	3.90262	9.40219
IC-NAc_animal 7#	10.9389	4.67455	25.6904	31.2411	24.4983
IC-NAc_animal 8#	16.8815	11.3331	19.4836	9.63055	6.29575
IC-NAc_animal 9#	40.9106	38.9533	-10.1056	-6.64524	42.1428
IC-NAc projector activity during Fear Cond./Shock peak	Cond._1st shock	Cond._2nd shock	Cond._3rd shock	Cond._4th shock	Cond._5th shock
IC-NAc_animal 1#	48.5053	22.6238	43.3138	41.9888	28.5527
IC-NAc_animal 2#	16.361	16.0165	5.75252	44.0851	14.8368
IC-NAc_animal 3#	15.7792	7.73707	6.16218	14.2067	14.9382
IC-NAc_animal 4#	20.093	22.0996	26.0584	22.258	29.5554
IC-NAc_animal 5#	19.0331	25.6093	39.1471	34.3407	31.059
IC-NAc_animal 6#	13.9536	13.0727	13.2855	9.2214	22.6353
IC-NAc_animal 7#	25.5237	15.7644	42.0606	39.2897	30.7234
IC-NAc_animal 8#	18.1743	22.1011	29.0307	29.2676	49.21
IC-NAc_animal 9#	71.3439	47.5257	7.25594	33.3405	39.5722
IC-NAc projector activity during Fear Cond./Tone AUC	Cond._1st tone	Cond._2nd tone	Cond._3rd tone	Cond._4th tone	Cond._5th tone
IC-NAc_animal 1#	0.462397	0.141828	0.0147019	0.591625	0.230512
IC-NAc_animal 2#	0.774669	0.79161	0.0023183	5.02457	0.313264
IC-NAc_animal 3#	0.127708	0	0.00583015	0.181386	0.484093
IC-NAc_animal 4#	0.0384604	0.363457	1.0125	0.568814	0.188119
IC-NAc_animal 5#	0.55798	0.201554	0.237502	1.14189	0.959775
IC-NAc_animal 6#	0.0355795	0.103987	0.366498	0.0743032	0.671671
IC-NAc_animal 7#	0.208147	0.0173514	2.33172	2.6423	1.43799
IC-NAc_animal 8#	0.645667	0.530571	1.91453	0.712322	0.242205
IC-NAc_animal 9#	1.50904	2.804	0	0	2.46417
IC-NAc projector activity during Fear Cond./Shock AUC	Cond._1st shock	Cond._2nd shock	Cond._3rd shock	Cond._4th shock	Cond._5th shock
IC-NAc_animal 1#	3.71292	1.87988	4.65286	3.54494	1.71738
IC-NAc_animal 2#	0.318661	0.763109	0.0330802	4.48132	0.506354
IC-NAc_animal 3#	1.27592	0.153123	0.0564945	0.604745	1.04584
IC-NAc_animal 4#	1.63238	1.53444	3.03782	2.54293	3.68138
IC-NAc_animal 5#	0.457937	0.526574	2.94607	4.09362	3.21765
IC-NAc_animal 6#	1.2154	0.387582	1.15074	0.263076	1.63074
IC-NAc_animal 7#	1.9592	0.659965	4.93182	5.17775	3.0979
IC-NAc_animal 8#	0.776852	1.48485	2.17463	1.31119	1.86092
IC-NAc_animal 9#	8.5575	4.05756	0.0859418	1.92221	3.45062
Fig. 4g
IC-NAc projector activity during Fear & Ext. Retr./Peak	Fear Retr.	Ext. Retr.
IC-NAc_animal 1#	2.71763	11.9552
IC-NAc_animal 2#	3.89714	8.94746
IC-NAc_animal 3#	3.60164	8.91877
IC-NAc_animal 4#	2.97677	17.3794
IC-NAc_animal 5#	3.04403	7.21157
IC-NAc_animal 6#	1.81365	5.62822
IC-NAc_animal 7#	6.66828	7.44726
IC-NAc_animal 8#	0.732012	1.4337
IC-NAc_animal 9#	7.5182	9.47689
IC-NAc projector activity during Fear & Ext. Retr./AUC	Fear Retr.	Ext. Retr.
IC-NAc_animal 1#	0.0467404	0.686435
IC-NAc_animal 2#	0.308024	0.484664
IC-NAc_animal 3#	0.26105	0.513377
IC-NAc_animal 4#	0.0612642	1.36122
IC-NAc_animal 5#	0.0741222	0.201641
IC-NAc_animal 6#	0.0340661	0.601095
IC-NAc_animal 7#	0.19941	0.3616
IC-NAc_animal 8#	0.00321394	0.0536405
IC-NAc_animal 9#	0.309163	0.446831

## Sheet: Fig. 5
Fig. 5c
Treatment/Freezing (%)	Cond._1st tone	Cond._2nd tone	Cond._3rd tone	Cond._4th tone	Cond._5th tone		Fear Retr.
IC-CeA_Ctrl_animal 1#	29	42.5	53	65	65		73.5
IC-CeA_Ctrl_animal 2#	0	0	37.5	25	0		81.75
IC-CeA_Ctrl_animal 3#	47	22.5	60	92.5	95		93
IC-CeA_Ctrl_animal 4#	0	17.5	44.5	47.5	0		74.3333
IC-CeA_Ctrl_animal 5#	0	44	65	87	87.5		93
IC-CeA_Ctrl_animal 6#	0	28	64	87.5	70.5		92.5
IC-CeA_Ctrl_animal 7#	0	12.5	0	14	0		29
IC-CeA_Ctrl_animal 8#	0	0	14	4	0		23.5
IC-CeA_Ctrl_animal 9#	0	19	54.5	50	88		63.9167
IC-CeA_Ctrl_animal 10#	12.5	0	46	46.5	69		84.1667
IC-CeA_Ctrl_animal 11#	0	34.5	50	39	29		35.4167
IC-CeA_Ctrl_animal 12#	0	0	60	49	88		38.9167
IC-CeA_Ctrl_animal 13#	0	15.5	29	45	70		6.16667
IC-CeA_Ctrl_animal 14#	57	3.5	5.5	45	81		1.91667
IC-CeA_Ctrl_animal 15#	0	0	63	24	16.5		32.0833
IC-CeA_TetTox_animal 1#	0	0	0	38.5	62.5		21.4167
IC-CeA_TetTox_animal 2#	21.5	0	0	26.5	36.5		37.9167
IC-CeA_TetTox_animal 3#	0	15	0	0	0		28.8333
IC-CeA_TetTox_animal 4#	0	15	35	40	0		58.0833
IC-CeA_TetTox_animal 5#	36.5	0	71	20.5	35		63.6667
IC-CeA_TetTox_animal 6#	14	0	0	34	26.5		6.08333
IC-CeA_TetTox_animal 7#	0	0	0	0	0		56.8333
IC-CeA_TetTox_animal 8#	11.5	21.5	44	64	39.5		43.1667
IC-CeA_TetTox_animal 9#	37.5	46.5	0	14	22.5		47.3333
IC-CeA_TetTox_animal 10#	0	6	0	0	0		0.333333
IC-CeA_TetTox_animal 11#	0	0	0	0	0		10.5
IC-CeA_TetTox_animal 12#	0	0	0	0	11.5		5.41667
IC-CeA_TetTox_animal 13#	15	57	75	34	12.5		19.25
IC-CeA_TetTox_animal 14#	0	0	0	0	0		0
IC-CeA_TetTox_animal 15#	0	0	41.5	60.5	66		26
IC-CeA_TetTox_animal 16#	24.5	11.5	21.5	35	8.5		0
Fig. 5d
Treatment/Freezing (%)	Cond._1st tone	Cond._2nd tone	Cond._3rd tone	Cond._4th tone	Cond._5th tone		Ext._1st block	Ext._2nd block	Ext._3rd block	Ext._4th block	Ext._5th block	Ext._6th block	Ext._7th block	Ext._8th block	Ext._9th block		Ext. Retr.
IC-NAc_Ctrl_animal 1#	0	0	94	92.5	86		79.75	87.75	64.3333	59.6667	17.8333	16.5833	28.0833	12.5833	0		17.25
IC-NAc_Ctrl_animal 2#	12.5	0	81.5	84	94.5		56.1667	53.9167	55.4167	42.3333	37.8333	45	29.1667	9.75	36.6667		0
IC-NAc_Ctrl_animal 3#	0	14	36.5	94	88.5		83.5833	76.8333	81.0833	79.4167	85.5	71.25	75.8333	31.5	40.9167		30
IC-NAc_Ctrl_animal 4#	0	34	0	72.5	94.5		88	100	71.5	85.3333	61.8333	62.25	65.0833	80.9167	46.6667		47.1667
IC-NAc_Ctrl_animal 5#	0	0	0	40	21.5		25.5833	29.6667	41	41.0833	60.5	2.08333	23.6667	0	4.83333		5.5
IC-NAc_Ctrl_animal 6#	0	39	0	0	15		62.6667	48.6667	64.6667	34.0833	37.25	16.9167	71.5833	27.5	4.66667		3.16667
IC-NAc_Ctrl_animal 7#	0	15	70	50	94		68.5	85.9167	94.75	80.0833	98.25	23.8333	28.1667	15.5	3.83333		49.25
IC-NAc_Ctrl_animal 8#	12.5	51.5	74	92.5	93		94.6667	87.1667	75.6667	90.6667	98.5833	92.8333	78.5	23.0833	9.41667		11.0833
IC-NAc_Ctrl_animal 9#	11.5	67.5	77	82.5	46.5		88.1667	90.25	93.4167	75.3333	65.6667	69	38.4167	2.33333	26.6667		4.25
IC-NAc_Ctrl_animal 10#	0	20	76.5	67.5	83		84.4167	89.4167	79.1667	77.6667	67.75	65.1667	31.3333	19	2.33333		9.41667
IC-NAc_TetTox animal 1#	65	64	85.5	92	82.5		80.1667	84.0833	89.8333	86.6667	80.3333	26.9167	81.8333	21.0833	3.33333		65
IC-NAc_TetTox animal 2#	0	0	0	14	16.5		69.3333	80.75	80.75	70.0833	61.75	88.9167	11.5	0	0		37.5833
IC-NAc_TetTox animal 3#	0	17.5	52.5	55.5	87.5		85.5	93	92.9167	85.1667	99.25	93.3333	85.75	92.6667	80.6667		73.1667
IC-NAc_TetTox animal 4#	0	11.5	47.5	48	67.5		88.1667	98.6667	93.3333	93.75	91.75	79.25	63.75	95	59.5833		59
IC-NAc_TetTox animal 5#	0	0	80	47.5	87.5		87	85.1667	82.9167	91.6667	90.0833	98.1667	69.1667	21	9.25		50
IC-NAc_TetTox animal 6#	0	0	40	74	75		88.5833	75.6667	88.1667	99.6667	92.3333	100	59.1667	92.5833	92.9167		83.0833
IC-NAc_TetTox animal 7#	34	83	77.5	73.5	94		68.5	92.5833	63.4167	91.9167	65	46.5833	80.9167	66.5833	10.25		26.0833
IC-NAc_TetTox animal 8#	0	60	49	84	48		90.1667	96.75	85.75	97.25	86.5833	65.5	72.8333	62.6667	88		45.5833
IC-NAc_TetTox animal 9#	0	35	55.5	65	69		69.5	96	93.9167	96.6667	89.8333	49.25	29.25	17.5	40		60.5833
IC-NAc_TetTox animal 10#	25	61.5	82.5	85	41.5		92	95.9167	83.5	90.25	87.9167	28.4167	67.5833	38.9167	38.3333		73.8333
Fig. 5f
Treatment/Freezing (%)	Cond._1st tone	Cond._2nd tone	Cond._3rd tone	Cond._4th tone	Cond._5th tone		Fear Retr.
IC-CeA_Ctrl_animal 1#	32.95	18.1	46.1	18.65	33.1		29.78
IC-CeA_Ctrl_animal 2#	23.4	39.7	46.55	13.8	23.15		29.32
IC-CeA_Ctrl_animal 3#	28.1	25.1	28.75	32.15	21.4		27.1
IC-CeA_Ctrl_animal 4#	30.1	31.55	28.75	39.05	29.85		31.86
IC-CeA_Ctrl_animal 5#	32.4	28.75	21.05	31.45	30.25		28.78
IC-CeA_Ctrl_animal 6#	23.45	42.4	31.8	42.6	19.6		31.97
IC-CeA_Ctrl_animal 7#	22.1	25.35	31.8	43.5	59.35		36.42
IC-CeA_Ctrl_animal 8#	23.6	20.75	26.5	27.65	31		25.9
IC-CeA_Ctrl_animal 9#	25.7	44.75	37.4	34.8	20.6		32.65
IC-CeA_ChR2_animal 1#	16.5	26.75	25.45	26.4	26.8		24.38
IC-CeA_ChR2_animal 2#	51.4	35.8	33.45	60.85	49.4		46.18
IC-CeA_ChR2_animal 3#	37.3	19.55	17.95	47.95	67.9		38.13
IC-CeA_ChR2_animal 4#	24.25	45.65	50	40.9	46		41.36
IC-CeA_ChR2_animal 5#	23.8	37.85	38.7	49	40.75		38.02
IC-CeA_ChR2_animal 6#	44.4	39.2	50.8	44.35	42.15		44.18
IC-CeA_ChR2_animal 7#	24.15	35.55	43.65	46.25	48		39.52
IC-CeA_ChR2_animal 8#	29.5	35.5	39.3	54.4	60.45		43.83
IC-CeA_ChR2_animal 9#	24.05	49.45	58.55	61.05	64.3		51.48
Fig. 5g
Treatment/Freezing (%)	Cond._1st tone	Cond._2nd tone	Cond._3rd tone	Cond._4th tone	Cond._5th tone		Ext._1st block	Ext._2nd block	Ext._3rd block	Ext._4th block	Ext._5th block	Ext._6th block	Ext._7th block	Ext._8th block	Ext._9th block		Ext. Retr.
IC-NAc_Ctrl_animal 1#	6.5	60.5	63	85.5	84.5		67.4167	76.9167	60.4167	54.9167	58.6667	89.5833	37.25	23.6667	21		40.9083
IC-NAc_Ctrl_animal 2#	0	33.5	68.5	47.5	72		85.5	56.5833	83.0833	80.5	55.25	45.6667	77.8333	38	30.8333		45.475
IC-NAc_Ctrl_animal 3#	39.5	0	53.5	81	76.5		78.6667	59.5833	25.4167	88.4167	51.9167	25.25	34.1667	21.1667	15.3333		45.95
IC-NAc_Ctrl_animal 4#	35.5	50	82.5	62.5	69.5		76.3333	86.6667	82	40.9167	50.8333	23.9167	58.5	59	44.25		48.9917
IC-NAc_Ctrl_animal 5#	0	63	55.5	77.5	84.5		51.8333	78.4167	96	64.75	70.75	45.8333	35.75	36.5	29.0833		40.5333
IC-NAc_Ctrl_animal 6#	8.5	26	51.5	52	72		52.8333	61.0833	48.5	26.75	31.9167	34.6667	43.4167	50	21.25		32.775
IC-NAc_Ctrl_animal 7#	6.5	64	89	87	67		87.9167	95.9167	73.9167	43.4167	81.8333	22.3333	78.0833	38.5	34.8333		53.65
IC-NAc_Ctrl_animal 8#	32.5	65	73	88	78		88.25	86.8333	62.8333	68.1667	37.75	30.6667	71.4167	28.75	45		39.6
IC-NAc_Ctrl_animal 9#	0	0	35	37.5	46.5		50.8	17.6667	57.1667	21.8	41.8333	38.8333	61.1	71.3333	57.9		47.3333
IC-NAc_Ctrl_animal 10#	0	11.5	22.5	27.5	40		69.1667	47.5333	71.1667	93.8	73.2333	81.2	84.7333	47.5	15.9333		76.5083
	0	0	29	65	84		79	75.8333	89.6667	91.8667	85.7	66.3	96	91.6333	100		55.7583
IC-NAc_ChR2_animal 1#	44.5	20	63	21.5	36.5		50	26	22	34.75	4.83333	4.91667	14.25	7.33333	13.3333		10.3917
IC-NAc_ChR2_animal 2#	0	38.5	50.5	57	57		60.4167	76.5	91.8333	23.6667	53.5	7.16667	18.75	15.6667	27.25		55.3667
IC-NAc_ChR2_animal 3#	15.5	42.5	73.5	85	63		51	39.3333	15.6667	37.8333	85.5	59.1667	36.5833	45.75	41.4167		38.5917
IC-NAc_ChR2_animal 4#	21.5	12	21.5	65.5	54.5		63.5833	23.5833	31.1667	21.5	17.75	5.58333	7	22.3333	20.8333		20.9417
IC-NAc_ChR2_animal 5#	19.5	54.5	57	73.5	62		50.4167	68.3333	21.9167	93.0833	49.0833	11.25	86.5833	32.5833	26.5833		30.6
IC-NAc_ChR2_animal 6#	15	0	56.5	87.5	80		73.9167	63.1667	46.5833	83.3333	57.25	24.75	72.5	38.8333	8.5		35.875
IC-NAc_ChR2_animal 7#	0	76	80.5	82	68.5		88	67.5833	61.8333	32.6667	12.5	35.5	9.66667	19.6667	61.9167		38.4333
IC-NAc_ChR2_animal 8#	0	8.5	78	89.5	91.5		98.25	94.5	38.5	84.5833	82.5	14	43.5	46.4167	7.58333		37.0917
IC-NAc_ChR2_animal 9#	0	49	44.5	69.5	80		60.2333	78.8333	76.8	75.4667	11.6333	16.4333	22.3	36.1	15.0333		44.6583
IC-NAc_ChR2_animal 10#	63	88.5	81	91.5	80.5		72.3333	54.1667	33.2333	31.9333	24.0333	37.5333	31.0333	10.4667	21.8		29.1917
IC-NAc_ChR2_animal 11#	0	0	40	2.5	50		60.2	8	30.6333	22.4333	17.5333	32.4333	33.6333	15.9333	28.8333		23.8083

## Sheet: Fig. 6
Fig. 6b
no.	Rheobase (pA)
IC-CeA_Cell 1#	32
IC-CeA_Cell 2#	27.78
IC-CeA_Cell 3#	55.4
IC-CeA_Cell 4#	58.04
IC-CeA_Cell 5#	32.02
IC-CeA_Cell 6#	83.48
IC-CeA_Cell 7#	85.14
IC-CeA_Cell 8#	88.42
IC-CeA_Cell 9#	94.38
IC-CeA_Cell 10#	62.18
IC-CeA_Cell 11#	54.14
IC-CeA_Cell 12#	64.78
IC-CeA_Cell 13#	31.42
IC-CeA_Cell 14#	96.94
IC-CeA_Cell 15#	94.8
IC-CeA_Cell 16#	77.64
IC-NAc_Cell 1#	77.42
IC-NAc_Cell 2#	94.48
IC-NAc_Cell 3#	223.02
IC-NAc_Cell 4#	58.22
IC-NAc_Cell 5#	80.54
IC-NAc_Cell 6#	94.22
IC-NAc_Cell 7#	116.96
IC-NAc_Cell 8#	40.14
IC-NAc_Cell 9#	121.36
IC-NAc_Cell 10#	71.46
IC-NAc_Cell 11#	88.38
IC-NAc_Cell 12#	87.28
IC-NAc_Cell 13#	128.44
Fig. 6d up
no.	EPSC_PPR-50ms			no.	EPSC_PPR-50ms
CS only_Cell 1#	0.495686			Fear Cond._Cell 1#	0.75823
CS only_Cell 2#	0.77252			Fear Cond._Cell 2#	0.253344
CS only_Cell 3#	0.46983			Fear Cond._Cell 3#	0.419638
CS only_Cell 4#	0.573887			Fear Cond._Cell 4#	0.378307
CS only_Cell 5#	0.511004			Fear Cond._Cell 5#	0.52168
CS only_Cell 6#	0.245333			Fear Cond._Cell 6#	0.246377
CS only_Cell 7#	0.39396			Fear Cond._Cell 7#	0.569278
CS only_Cell 8#	0.440363			Fear Cond._Cell 8#	0.290279
CS only_Cell 9#	0.411854			Fear Cond._Cell 9#	0.405433
CS only_Cell 10#	0.536842			Fear Cond._Cell 10#	0.681296
CS only_Cell 11#	0.192065			Fear Cond._Cell 11#	1.00402
CS only_Cell 12#	0.342853			Fear Cond._Cell 12#	0.406767
CS only_Cell 13#	0.398186			Fear Cond._Cell 13#	0.554953
CS only_Cell 14#	0.700286			Fear Cond._Cell 14#	0.98801
CS only_Cell 15#	0.29503			Fear Cond._Cell 15#	0.747241
CS only_Cell 16#	0.522176			Fear Cond._Cell 16#	0.813008
CS only_Cell 17#	0.384615			Fear Cond._Cell 17#	0.548864
CS only_Cell 18#	0.46597			Fear Cond._Cell 18#	0.6103
CS only_Cell 19#	0.412722
CS only_Cell 20#	0.268173
CS only_Cell 21#	0.581294
CS only_Cell 22#	0.205655
CS only_Cell 23#	0.127805
CS only_Cell 24#	0.654219
Fig. 6d down
no.	IPSC/EPSC ratio			no.	IPSC/EPSC ratio
CS only_Cell 1#	0.160247			Fear Cond._Cell 1#	5.36735
CS only_Cell 2#	0.324031			Fear Cond._Cell 2#	4.28697
CS only_Cell 3#	0.0617647			Fear Cond._Cell 3#	0.151573
CS only_Cell 4#	0.0515098			Fear Cond._Cell 4#	1.38704
CS only_Cell 5#	0.855932			Fear Cond._Cell 5#	0.952297
CS only_Cell 6#	0.990253			Fear Cond._Cell 6#	1.81134
CS only_Cell 7#	0.0937285			Fear Cond._Cell 7#	2.47222
CS only_Cell 8#	0.453552			Fear Cond._Cell 8#	0.836022
CS only_Cell 9#	0.28416			Fear Cond._Cell 9#	0.217338
CS only_Cell 10#	0.135449			Fear Cond._Cell 10#	0.728911
CS only_Cell 11#	0.042582			Fear Cond._Cell 11#	2.4913
CS only_Cell 12#	0.242833			Fear Cond._Cell 12#	0.557074
CS only_Cell 13#	0.17192
CS only_Cell 14#	0.451064
CS only_Cell 15#	0.817528
CS only_Cell 16#	0.178744
Fig. 6f up
no.	EPSC_PPR-50ms			no.	EPSC_PPR-50ms
Fear Retr._Cell 1#	0.441109			Ext._Cell 1#	0.261971
Fear Retr._Cell 2#	0.439416			Ext._Cell 2#	0.697991
Fear Retr._Cell 3#	0.269718			Ext._Cell 3#	0.906883
Fear Retr._Cell 4#	0.570002			Ext._Cell 4#	1.08288
Fear Retr._Cell 5#	0.340158			Ext._Cell 5#	0.157652
Fear Retr._Cell 6#	0.495879			Ext._Cell 6#	0.233406
Fear Retr._Cell 7#	0.201128			Ext._Cell 7#	1.09009
Fear Retr._Cell 8#	0.247237			Ext._Cell 8#	0.598106
Fear Retr._Cell 9#	0.588476			Ext._Cell 9#	0.587511
Fear Retr._Cell 10#	0.348876			Ext._Cell 10#	0.910944
Fear Retr._Cell 11#	0.308307			Ext._Cell 11#	0.769397
Fear Retr._Cell 12#	0.532452			Ext._Cell 12#	0.637931
Fear Retr._Cell 13#	0.229141			Ext._Cell 13#	0.339459
Fear Retr._Cell 14#	0.388537			Ext._Cell 14#	0.578811
Fear Retr._Cell 15#	0.362223			Ext._Cell 15#	0.915247
Fear Retr._Cell 16#	0.458525			Ext._Cell 16#	0.765094
Fear Retr._Cell 17#	0.350393			Ext._Cell 17#	0.985624
Fear Retr._Cell 18#	0.385155			Ext._Cell 18#	0.969334
Fear Retr._Cell 19#	0.74072			Ext._Cell 19#	0.899464
Fear Retr._Cell 20#	0.194343			Ext._Cell 20#	0.672988
				Ext._Cell 21#	0.497018
Fig. 6f down
Fear retrieval	IPSC/EPSC ratio			EXT	IPSC/EPSC ratio
Fear Retr._Cell 1#	0			Ext._Cell 1#	0.262592
Fear Retr._Cell 2#	0			Ext._Cell 2#	3.69388
Fear Retr._Cell 3#	0			Ext._Cell 3#	1.12759
Fear Retr._Cell 4#	1.60927			Ext._Cell 4#	0.159449
Fear Retr._Cell 5#	0			Ext._Cell 5#	0
Fear Retr._Cell 6#	0			Ext._Cell 6#	0
Fear Retr._Cell 7#	0			Ext._Cell 7#	0.175174
Fear Retr._Cell 8#	0.871979			Ext._Cell 8#	0.621205
Fear Retr._Cell 9#	0.200135			Ext._Cell 9#	0
Fear Retr._Cell 10#	1.77843			Ext._Cell 10#	0
Fear Retr._Cell 11#	0.753923			Ext._Cell 11#	0
Fear Retr._Cell 12#	0			Ext._Cell 12#	0
Fear Retr._Cell 13#	0			Ext._Cell 13#	1.90213
Fear Retr._Cell 14#	0.0744526			Ext._Cell 14#	0
Fear Retr._Cell 15#	1.74118			Ext._Cell 15#	0.537178
Fear Retr._Cell 16#	0.72815			Ext._Cell 16#	0.106227
Fear Retr._Cell 17#	0.48394			Ext._Cell 17#	3.58195
Fear Retr._Cell 18#	0			Ext._Cell 18#	2.91552
Fear Retr._Cell 19#	0.0333522
Fear Retr._Cell 20#	0
Fear Retr._Cell 21#	0.0173507
Fear Retr._Cell 22#	0
Fear Retr._Cell 23#	0
Fear Retr._Cell 24#	0
Fear Retr._Cell 25#	0
Fear Retr._Cell 26#	0
Fear Retr._Cell 27#	0
Fear Retr._Cell 28#	0
Fear Retr._Cell 29#	0
Fear Retr._Cell 30#	0

## Sheet: Fig. 7
Fig. 7c
isocortex	IC-NAc_animal 1#	IC-NAc_animal 2#	IC-NAc_animal 3#			IC-CeA_animal 1#	IC-CeA_animal 2#	IC-CeA_animal 3#	IC-CeA_animal 4#
SS	9.62199	7.30887	6.83292			39.1158	24.7211	31.6096	10.2844
MO	6.57216	7.49235	6.78304			20.9928	2.267	9.82547	7.53555
OFC	3.73711	2.9052	1.69576			0.49121	0.359842	0.323206	1.94313
PERI	0.945017	1.31498	2.39401			0.594623	1.29543	0.387847	1.04265
PL	1.15979	1.55963	0.548628			0.284385	0.287873	0.193924	0.379147
ECT	0.859107	1.00917	1.14713			0.465357	2.12307	0.193924	0.995261
Fig. 7e
Treatment/Freezing (%)	Cond._1st tone	Cond._2nd tone	Cond._3rd tone	Cond._4th tone	Cond._5th tone		Fear Retr.		Ext._1st block	Ext._2nd block	Ext._3rd block	Ext._4th block	Ext._5th block	Ext._6th block	Ext._7th block	Ext._8th block	Ext._9th block		Ext. Retr.
OFC→IC_Ctrl animal 1#	22	0	65.6667	83	80		64.0833		85.3333	58.4167	34	58.8333	44.9167	35.25	51.5	17.6667	1.5		26.4667
OFC→IC_Ctrl animal 2#	6.66667	0	48.3333	88.3333	91.6667		67.9167		79.6667	75.25	16.25	89.5833	41.9167	48.5833	71.5	48.9167	16.0833		41.8
OFC→IC_Ctrl animal 3#	0	25.3333	65	56.6667	70.3333		61.0833		42.25	38.9167	39.5	50.1667	23.8333	23.5833	51.0833	45.4167	36.9167		40.6333
OFC→IC_Ctrl animal 4#	64	25	62.6667	71	80.3333		15.8333		23.25	15.75	16.4167	58.5833	22.3333	20.9167	52.4167	31.3333	8.66667		19.5833
OFC→IC_Ctrl animal 5#	7	16.6667	63	80	78.3333		95.3333		86.75	81.5	89.8333	70.25	92.1667	54.0833	78.4167	66.4167	62.4167		42.225
OFC→IC_Ctrl animal 6#	0	0	49.3333	61	80		41.3333		72.1667	49.9167	75.4167	89.8333	51	48.75	18.8333	15.25	15		48.8833
OFC→IC_Ctrl animal 7#	15	44	70.6667	46	67.6667		62.8333		46.5833	60.25	35	58.0833	49.0833	45.5833	27	10.9167	11.9167		35.7667
OFC→IC_Ctrl animal 8#	0	0	12.6667	0	72.6667		7.33333		60.0833	25.5	51.25	30.3333	24.5833	10.1667	9.25	6.91667	13.75		49.3083
OFC→IC_Ctrl animal 9#	13	0	24	47.3333	65.6667		45.25		45.1667	25.25	18.3333	27.8333	8.75	11.8333	47.5833	21.1667	26		37.95
OFC→IC_ChR2 animal 1#	0	0	20	26.6667	17.6667		38.5833		35.4167	35.25	21.0833	43.9167	26.4167	27.5833	12.9167	4.66667	2.41667		10.875
OFC→IC_ChR2 animal 2#	0	0	6	6	52.6667		34.1667		52	39.1667	23.9167	20.5	7.25	10.4167	12.8333	15.6667	8.41667		7.70833
OFC→IC_ChR2 animal 3#	11	27.6667	71.3333	84.3333	87		49.25		41.5	38	27	9	4.16667	0	29.4167	18.5	10.8333		21.3917
OFC→IC_ChR2 animal 4#	11.6667	40.6667	86	74.3333	89.6667		45.5		36.3333	23.25	6.91667	74.5	18.0833	18	2	3.66667	3.75		20.5
OFC→IC_ChR2 animal 5#	16.6667	22.6667	38.3333	65	81		62.1667		49.5833	47.25	44.9167	74.5833	55.9167	69.6667	42.1667	26.8333	29.5833		14.5333
OFC→IC_ChR2 animal 6#	12	25.3333	78	79	74.3333		64.8333		72.6667	54	33.4167	47.5	11.3333	13.3333	24.5	12.5	13.1667		24.9333
OFC→IC_ChR2 animal 7#	0	0	35	54	64		29.0833		33.5833	10.1667	10.3333	25.4167	7.5	10	3.5	3.33333	4.41667		13.5833
OFC→IC_ChR2 animal 8#	21.6667	28	38.3333	43	66.6667		75.1667		75.1667	46.3333	25.0833	64.25	53.75	16.6667	29.4167	7.5	10.1667		22.7917
OFC→IC_ChR2 animal 9#	0	24.6667	79	88.3333	69		80.5		82.75	16	23.0833	18.75	1.66667	2.91667	39.5833	3.25	2.33333		25.8167
Fig. 7g
Treatment/Freezing (%)	Cond._1st tone	Cond._2nd tone	Cond._3rd tone	Cond._4th tone	Cond._5th tone		Ext._1st block	Ext._2nd block	Ext._3rd block	Ext._4th block	Ext._5th block	Ext._6th block	Ext._7th block	Ext._8th block	Ext._9th block		Ext. Retr.
OFC-IC-NAc ctrl animal 1#	14.1	9.25	74.05	84.25	79.6		77.6667	81.0833	73.3333	60.3333	75.25	41.4167	56.5833	47.4167	16.75		69.4167
OFC-IC-NAc ctrl animal 2#	7.85	39.2	78.3	75.55	79.15		57.75	48.9167	65.3333	37.75	14.4167	56.5833	59.1667	26.25	18.75		56.3333
OFC-IC-NAc ctrl animal 3#	5	29.2	42.7	86.75	25.35		82.6667	55.9167	57.0833	62.3333	69.6667	68.6667	64	55.5833	36.6667		58.75
OFC-IC-NAc ctrl animal 4#	13.6	43.6	42.7	55.4	38.3		67.5833	80.8333	73.5833	33.4167	39.0833	51.8333	57.8333	30.6667	47.3333		55.9167
OFC-IC-NAc ctrl animal 5#	0	20.1	74.45	33.45	53.05		60.9167	61.8333	39	50.3333	47.5833	41.8333	24.4167	23.0833	24.9167		40.0833
OFC-IC-NAc ctrl animal 6#	15.75	46.75	73.45	67.25	73.8		76.1667	69.4167	66	38.25	62.1667	63.5833	61.9167	54.9167	44.5833		77.9167
OFC-IC-NAc ctrl animal 7#	11.35	31.15	52.55	46.6	34		66.9167	33.8333	41.75	67.5833	36.3333	31.75	19.75	17.25	10.5833		37.5833
OFC-IC-NAc ctrl animal 8#	15.95	36.4	48.4	48.35	55.3		56.9167	58.25	61.4167	50.75	50.1667	41.25	28.9167	9.16667	17.4167		41.6667
OFC-IC-NAc ctrl animal 9#	45.5	88	86	83	91.5		45	16.9167	17.3333	81.75	64.0833	79.5	38.1667	31.0833	21.5		19.8333
OFC-IC-NAc ctrl animal 10#	0	20.5	39.5	51.5	37		80.75	92.4167	69.0833	97.3333	96.8333	84.6667	44.0833	44.1667	16.5833		31
OFC-IC-NAc ctrl animal 11#	0	8	72	88	63.5		92.3333	85.6667	46.0833	89.6667	68.6667	85.0833	70.75	80.25	82.25		44.9167
OFC-IC-NAc ctrl animal 12#	0	60	79	80.5	83		88	58.5	84.3333	77.1667	89.5833	41.3333	59.8333	40.1667	37		45.25
OFC-IC-NAc ctrl animal 13#	6.5	12.5	55	40.5	42		84	88.75	80.25	92.5833	95.8333	96.1667	62	42.25	19.25		15.25
OFC-IC-NAc ctrl animal 14#	0	50	61.5	77	75.5		73.9167	44.1667	20.5833	86	58.75	51	39.6667	24	38.6667		24.1667
OFC-IC-NAc ctrl animal 15#	8	6.5	91	83	80		93.75	86.3333	82.4167	100	92.6667	83	97.25	85.8333	29.3333		33.3333
OFC-IC-NAc ctrl animal 16#	5.5	16.5	64.5	89.5	73.5		81	65.5	45.0833	88.9167	58.8333	56	82.25	77	78.8333		52.4167
OFC-IC-NAc ctrl animal 17#	0	0	7	69.5	52		98	100	85.0833	100	99	100	96.5833	60.9167	54.1667		12.5
OFC-IC-NAc ctrl animal 18#	5.5	49	29.5	54	28		88.3333	93.5	70.0833	97.4167	73.5833	55.5	63.3333	51	47.5		29.8333
OFC-IC-NAc ChR2 animal 1#	29.65	29.2	42.3	37	65.2		62.5	44.6667	61.5833	58.0833	50.9167	29	40.8333	45.8333	20.5		45.6667
OFC-IC-NAc ChR2 animal 2#	9.15	15.5	79.9	80.8	86.95		49.25	47.4167	37.9167	67.1667	50.75	41	53.25	17.8333	30.8333		38.5
OFC-IC-NAc ChR2 animal 3#	6.25	24.5	56.45	46.65	31.3		63.8333	70.4167	76.1667	51.25	62.25	18	25.9167	20.8333	30.6667		33.5833
OFC-IC-NAc ChR2 animal 4#	11.05	29.8	37.3	51.15	31.75		71.1667	84.8333	66.3333	43.1667	34.6667	44.4167	89	36.4167	40.6667		41.8333
OFC-IC-NAc ChR2 animal 5#	0	23.3	64.15	66.85	88.8		49.5	40.9167	48.4167	52.3333	67.3333	56.5	31	34.5833	27.75		15
OFC-IC-NAc ChR2 animal 6#	19.7	33.8	54.6	63.35	53		71.6667	73	68.9167	59.25	62.5833	50.8333	49.8333	49.3333	39.8333		45.3333
OFC-IC-NAc ChR2 animal 7#	11.85	47.75	83.9	77.05	80.95		64.0833	84.5833	79.4167	87.1667	67.1667	62.5833	45.4167	18	19.5		35.6667
OFC-IC-NAc ChR2 animal 8#	17	15.85	59.6	59.5	52.2		53.25	62.6667	49.0833	67.9167	55.5	32.75	58.25	29.0833	12.8333		44
OFC-IC-NAc ChR2 animal 9#	0	7.35	60.45	58.3	72.8		72.0833	30.75	26.6667	33.9167	16	12.5833	36.5833	9.75	19.5833		18.6667
OFC-IC-NAc ChR2 animal 10#	0	66.5	53.5	78	72		87.6667	50	59.6667	66.75	67.9167	42.25	41.1667	16.9167	30.75		23
OFC-IC-NAc ChR2 animal 11#	85	43	91.5	76	79.5		82.1667	88.3333	63.5	95	81.5	96.5833	16.9167	21.5	16.5		33.25
OFC-IC-NAc ChR2 animal 12#	0	5.5	47	51.5	82		95.1667	77.3333	84.9167	97	55.4167	76.5	66.8333	41.5	28.6667		40.9167
OFC-IC-NAc ChR2 animal 13#	25	60.5	89	91	79.5		54.3333	60.5	39.4167	54.5	63.3333	40	11.1667	12.3333	12.5833		32.25
OFC-IC-NAc ChR2 animal 14#	0	24.5	85	58.5	40		54.9167	55.3333	24.5833	76.25	25.6667	17.5	34.5833	18.6667	18.1667		9
OFC-IC-NAc ChR2 animal 15#	0	35	37.5	61	67.5		69.25	71.0833	80.9167	55.0833	42.1667	30.4167	24.5	9.83333	15.3333		11.3333
OFC-IC-NAc ChR2 animal 16#	13	23	92	91.5	74		95.0833	75.1667	29.1667	99.25	98.5833	90	80.5	34.75	27.4167		51.3333
OFC-IC-NAc ChR2 animal 17#	0	7	66	72	27.5		48	62	40.0833	47.5833	31.3333	51.0833	33.5833	9.91667	26		22.3333
OFC-IC-NAc ChR2 animal 18#	0	7	44.5	76	75		35.9167	12.3333	9.58333	38.3333	23.0833	10.25	31.9167	26.5833	4.5		19.5
OFC-IC-NAc ChR2 animal 19#	0	44	70.5	71.5	70		81.8333	48.4167	18.5	45.0833	19.1667	20	7.25	0	6.16667		8.16667
OFC-IC-NAc ChR2 animal 20#	5.5	39.5	80	83	79.5		89.1667	81.0833	60.1667	81.4167	52.8333	53.75	26	8.75	3		40.25

## Sheet: Supplementary Fig. 1
Supplementary Fig. 1a
Treatment/Freezing (%)	Cond._1st tone	Cond._2nd tone	Cond._3rd tone	Cond._4th tone	Cond._5th tone		Fear Retr.
Fear memory_animal 1#	0	41	84.5	83	75.5		77.4167
Fear memory_animal 2#	0	6.5	71	91.5	76		71.6667
Fear memory_animal 3#	27.5	26.5	77	81	87.5		72.6667
Fear memory_animal 4#	0	40.5	51.5	56.5	59		53.75
Fear memory_animal 5#	8.5	65	66	83	75.5		80.6667
Fear memory_animal 6#	0	0	51.5	83	71		64.25
Fear memory_animal 7#	0	21.5	25	91	70.5		69.3333
Fear memory_animal 8#	0	0	53.5	81	91.5		83.3333
CS only_animal 1#	8.5	6	19.5	16.5	0		6
CS only_animal 2#	6.5	18	16.5	6.5	12		10.8333
CS only_animal 3#	41	31.5	35.5	30	61		11.9167
CS only_animal 4#	6	6	0	31.5	10.5		8
CS only_animal 5#	0	0	0	0	0		11.25
CS only_animal 6#	0	11.5	12	36.5	0		2.5
CS only_animal 7#	0	0	0	0	0		11.6667
CS only_animal 8#	0	0	0	0	0		11.25
Supplementary Fig. 1b
Treatment/Percentage (%)	L2-3	L4	L5	L6
Fear memory_animal 1#	35.426	3.73692	33.0344	27.8027
Fear memory_animal 2#	32.5459	1.41732	36.9554	29.0814
Fear memory_animal 3#	28.1667	4.24929	35.5726	32.0113
Fear memory_animal 4#	35.7233	3.71151	29.0595	31.5057
Fear memory_animal 5#	30.1318	4.39422	32.7684	32.7056
CS only_animal 1#	34.3553	2.04403	39.7799	23.8208
CS only_animal 2#	18.1174	0.202429	33.2996	48.3806
CS only_animal 3#	29.9548	2.62443	39.095	28.3258
CS only_animal 4#	28.9746	0.376294	34.5249	36.1242
Supplementary Fig. 1c
Treatment/Freezing (%)	Cond._1st tone	Cond._2nd tone	Cond._3rd tone	Cond._4th tone	Cond._5th tone		Fear Retr.		Ext._1st block	Ext._2nd block	Ext._3rd block	Ext._4th block	Ext._5th block	Ext._6th block	Ext._7th block	Ext._8th block	Ext._9th block		Ext. Retr.
Ext. memory_animal 1#	0	12.7	15.7	18.3	17.4				92.0833	79.4167	84.5	61.5833	52.1667	31.6667	42.6667	25.4167	14.5833		20.9167
Ext. memory_animal 2#	0	1.2	6.3	13.8	15.7				62	43.1667	43.5	19.5	17.75	10.4167	23	40	19.5833		0
Ext. memory_animal 3#	5.8	12.9	14.4	18.3	16.5				84.6667	82.3333	73.8333	71.1667	52.6667	38.8333	33.8333	28.1667	44.3333		6.91667
Ext. memory_animal 4#	4.9	17	14.6	18.3	14.5				79.8333	66.1667	56.6667	38.3333	38.3333	45.3333	22.1667	61.6667	42.8333		23.8333
Ext. memory_animal 5#	16.1	14	18.3	18.3	18.3				97.8333	100	84.1667	100	100	99.1667	95.1667	74	33.6667		35.1667
Ext. memory_animal 6#	2.4	6.8	17.8	17.5	15.5				86.1667	99.1667	95.1667	76.6667	96	88.8333	76.1667	64.8333	27.8333		44.5833
Fear Retr._animal 1#	1.8	3.4	14.4	14.1	15.1		93.0833		87	98.0833	93.25	93.5833	89.6667	68.9167	87.5	61.3333	40.75		35.4167
Fear Retr._animal 2#	0	0	18.3	18.4	18.5		51.6667		67.25	71.9167	48.5	58.6667	50.4167	38.75	53.0833	23	38.75		23.6667
Fear Retr._animal 3#	0	2.6	7.9	15.7	16.6		92.1667		93.1667	78	61.75	49.25	48.6667	51.5	12.5	12.0833	19.3333		22.5833
Fear Retr._animal 4#	4.1	3.3	17	16.5	17.9		79.8333		80.3333	60.8333	76.8333	96.1667	61.4167	45.6667	68.6667	44.25	22.6667		25.3333
Fear Retr._animal 5#	0	0	3.3	17.1	17		86.25		47.75	26.1667	31.0833	70.4167	51.6667	62	74.8333	26.5833	25.6667		35.3333
Fear Retr._animal 6#	2.5	7.5	7.7	9.5	8.5		94.1667		59.6667	57.0833	45.3333	99.4167	87.5833	72.25	25.4167	20.3333	13.1667		6
Fear Retr._animal 7#	0	7.6	17.6	18.1	18.2		100		91.1667	86.6667	96.9167	60.9167	45.6667	56	79.6667	39.1667	13		31.1667
Ext. CS only_animal 1#	0	4.7	1.5	4.1	4.6				22.1667	21	22.3333	13.8333	25.1667	27.75	29.8333	46.5	56.25		6.16667
Ext. CS only_animal 2#	0	2.3	0	3.3	1.1				6.41667	11.4167	0.25	7.75	2.16667	5.66667	18.75	15.4167	37.5		4
Ext. CS only_animal 3#	2.4	0.1	3.8	0	9.5				7.33333	10.25	23.9167	7.83333	18.4167	38.25	21.4167	53.3333	48.0833		6.41667
Ext. CS only_animal 4#	1.6	1.5	5.2	0	3.7				23	18	19.5	18	35.8333	17.5	17.8333	13.8333	16.5		0
Ext. CS only_animal 5#	4	5.9	8.3	7.9	4.9				22.8333	26.8333	53.6667	21.6667	31.8333	29.6667	25.5	2.16667	2.66667		2.33
Ext. CS only_animal 6#	1.1	0	1.4	0	1.9				25.1667	36.6667	37.1667	28.5	16.3333	31.6667	16.5	21.1667	24.1667		0
Ext. CS only_animal 7#	4.3	0	4.7	2.9	10.2				24.1667	28	9.16667	15.5	11.1667	10.3333	40.8333	22.8333	7		0
Supplementary Fig. 1d
Treatment/Percentage (%)	L2-3	L4	L5	L6
Ext. memory_animal 1#	32.2023	0.640205	32.0102	35.1472
Ext. memory_animal 2#	23.9748	0.709779	37.1451	38.1703
Ext. memory_animal 3#	31.6989	0.552486	35.0138	32.7348
Ext. memory_animal 4#	21.7742	7.71889	31.7972	38.7097
Ext. memory_animal 5#	19.0131	6.38607	30.0435	44.5573
Fear Retr._animal 1#	25.7172	10.7582	34.8361	28.6885
Fear Retr._animal 2#	27.7078	6.67506	35.0126	30.6045
Fear Retr._animal 3#	23.7234	3.51064	40.9574	31.8085
Fear Retr._animal 4#	43.424	1.46951	39.6032	15.5033
Fear Retr._animal 5#	42.1622	1.03604	34.1892	22.6126
Fear Retr._animal 6#	29.7561	1.13821	40.7588	28.3469
Fear Retr._animal 7#	30.6637	0.329128	32.8031	36.2041
Ext. CS only_animal 1#	28.4904	8.51305	36.0953	26.9012
Ext. CS only_animal 2#	30.4745	3.83212	31.9343	33.7591
Ext. CS only_animal 3#	26.4249	3.36788	40.6736	29.5337
Ext. CS only_animal 4#	34.3511	3.62595	32.6336	29.3893

## Sheet: Supplementary Fig. 2
Supplementary Fig. 2a
	freezing	traped cell
Fear memory_animal 1#	75.5	2444
Fear memory_animal 2#	76	2440
Fear memory_animal 3#	87.5	2924
Fear memory_animal 4#	59	2130
Fear memory_animal 5#	75.5	3112
Fear memory_animal 6#	71	1153
Fear memory_animal 7#	70.5	1223
Fear memory_animal 8#	91.5	1394
	freezing	traped cell
CS only_animal 1#	6	1892
CS only_animal 2#	10.8333	1260
CS only_animal 3#	11.9167	1564
CS only_animal 4#	8	1673
CS only_animal 5#	11.25	326
CS only_animal 6#	2.5	255
CS only_animal 7#	11.6667	188
CS only_animal 8#	11.25	369
Supplementary Fig. 2b
	freezing	traped cell
Fear Retr._animal 1#	93.0833	2375
Fear Retr._animal 2#	51.6667	2025
Fear Retr._animal 3#	92.1667	2321
Fear Retr._animal 4#	79.8333	1711
Fear Retr._animal 5#	86.25	1314
Fear Retr._animal 6#	94.1667	1213
Fear Retr._animal 7#	100	1045
	freezing	traped cell
Ext. memory_animal 1#	31.6667	1198
Ext. memory_animal 2#	10.4167	987
Ext. memory_animal 3#	38.8333	1899
Ext. memory_animal 4#	42.8333	1663
Ext. memory_animal 5#	33.6667	1844
Ext. memory_animal 6#	27.8333	2171
	freezing	traped cell
Ext. CS only_animal 1#	27.75	679
Ext. CS only_animal 2#	5.66667	617
Ext. CS only_animal 3#	38.25	717
Ext. CS only_animal 4#	17.5	1163
Ext. CS only_animal 5#	29.6667	1225
Ext. CS only_animal 6#	31.6667	728
Ext. CS only_animal 7#	10.3333	1259

## Sheet: Supplementary Fig. 3
Supplementary Fig. 3c
Treatment/Freezing (%)	Cond._1st tone	Cond._2nd tone	Cond._3rd tone	Cond._4th tone	Cond._5th tone		Fear Retr. without light		Fear Retr. with light
Fear-TRAP_Ctrl_animal 1#	0	12.5	38	53	86		67.75		62.0333
Fear-TRAP_Ctrl_animal 2#	6	44.5	54.5	60.5	75		58.0833		45.1333
Fear-TRAP_Ctrl_animal 3#	37.5	61.5	64	58.5	78		57.5833		65.4667
Fear-TRAP_Ctrl_animal 4#	26.5	40.5	7	86	89.5		58.75		59.875
Fear-TRAP_Ctrl_animal 5#	8.5	45.5	44.5	84	88		86.25		40.2417
Fear-TRAP_Ctrl_animal 6#	13	25	69	79.5	81		82.5		59.4333
Fear-TRAP_Ctrl_animal 7#	34.5	50	64.5	74	79.5		73.3333		50.325
Fear-TRAP_Ctrl_animal 8#	11.5	46	62	56	90		64.3333		48.9833
Fear-TRAP_Ctrl_animal 9#	13.5	39.5	72.5	54	76		84		42.3
Fear-TRAP_Ctrl_animal 10#	0	12.5	26.5	57	64.5		47		26.6667
Fear-TRAP_eNpHR_animal 1#	15.5	33	91.5	74	79.5		68.5		17.5917
Fear-TRAP_eNpHR_animal 2#	21	20.5	69	83	77		84.3333		18.1417
Fear-TRAP_eNpHR_animal 3#	0	39	41	88	86		65.1667		6.95
Fear-TRAP_eNpHR_animal 4#	2.5	28.5	58.5	56	69		70		17.8917
Fear-TRAP_eNpHR_animal 5#	7.5	23	59.5	91.5	91.5		73.25		27.7
Fear-TRAP_eNpHR_animal 6#	6.5	22.5	53.5	73	76		66.75		50.8917
Fear-TRAP_eNpHR_animal 7#	18	17.5	82	92	92		58.9167		45.875
Fear-TRAP_eNpHR_animal 8#	0	8.5	70.5	81	91.5		68		26.3917
Supplementary Fig. 3d
Treatment	Cond._1st tone	Cond._2nd tone	Cond._3rd tone	Cond._4th tone	Cond._5th tone		Ext._1st block	Ext._2nd block	Ext._3rd block	Ext._4th block	Ext._5th block	Ext._6th block	Ext._7th block	Ext._8th block	Ext._9th block		Ext. Retr. with light
Ext.-TRAP_Ctrl_animal 1#	30.5	22.5	76.5	92	86.5		87.0833	79.9167	42	51.9167	16.0833	9.41667	34.75	18.5	6.58333		29.5833
Ext.-TRAP_Ctrl_animal 2#	6.5	28.5	81	66	88.5		58.6667	65.1667	39.3333	52.25	61.25	55.75	18.4167	22.5	10.4167		24.5333
Ext.-TRAP_Ctrl_animal 3#	10.5	11.5	40	56.5	28		67	44.75	27.5	39.4167	39.0833	34.75	43	30	21.9167		29.45
Ext.-TRAP_Ctrl_animal 4#	0	14	79.5	80.5	64.5		76.3333	64.1667	91.9167	76.5833	71.8333	76.75	66.5833	23.9167	17.3333		39.95
Ext.-TRAP_Ctrl_animal 5#	9	56	65	92	92		86.9167	78.4167	41.25	82.9167	74.4167	54.5	69.4167	34.8333	28.5833		20.6083
Ext.-TRAP_Ctrl_animal 6#	20.5	70	58	65.5	79		79.75	87.4167	97.25	91.75	92.25	91.75	60.8333	34.0833	58.4167		16.1917
Ext.-TRAP_Ctrl_animal 7#	48.5	60	76.5	84.5	91		82.3333	59.9167	56.3333	92.4167	69.25	95.3333	36.3333	15.9167	12.3333		24.3167
Ext.-TRAP_Ctrl_animal 8#	5.5	32	68.5	69.5	70		76.9167	72.5	49.5833	76.4167	74.5833	34.4167	49	27.4167	30.25		16.6917
Ext.-TRAP_eNpHR_animal 1#	0	19.5	91	91.5	88		87.8333	30.5833	58.75	48.5833	14.5833	20.0833	23.3333	15.9167	8.75		27.7833
Ext.-TRAP_eNpHR_animal 2#	9.5	51	65.5	71.5	59.5		54.5	23.0833	24.5	49.4167	29.5833	31.4167	49.75	32.75	16		38.25
Ext.-TRAP_eNpHR_animal 3#	8.5	21.5	46	92	76		96.9167	84.6667	59.8333	86.0833	83.6667	31.9167	40.3333	41.9167	53.4167		70.5333
Ext.-TRAP_eNpHR_animal 4#	7.5	25.5	35	72.5	54.5		57.0833	50.6667	14.6667	32.6667	11.9167	11.5	32	15.9167	13.75		41.8417
Ext.-TRAP_eNpHR_animal 5#	0	0	57	84	67		59.0833	84.0833	64.4167	78.4167	70.8333	96.75	42.25	27.75	36.6667		63.1417
Ext.-TRAP_eNpHR_animal 6#	0	80	80	82.5	88		94.9167	92.4167	87.9167	91.3333	96	87.6667	49.3333	22.75	22.4167		65.5583
Ext.-TRAP_eNpHR_animal 7#	6	6	83	83.5	83.5		58.5833	84.25	43.8333	48.4167	59.5833	36.6667	73.1667	23.0833	23		42.95
Ext.-TRAP_eNpHR_animal 8#	10	0	75	92	92		83.75	41.8333	27.0833	76.4167	56.5	23.8333	54.6667	38.5	33.4167		34.025

[truncated: 18 more sheets: Supplementary Fig. 4, Supplementary Fig. 5, Supplementary Fig. 7, Supplementary Fig. 8, Supplementary Fig. 10, Supplementary Fig. 11, Supplementary Fig. 12, Supplementary Fig. 13, Supplementary Fig. 15, Supplementary Fig. 16, Supplementary Fig. 17, Supplementary Fig. 18, Supplementary Fig. 19, Supplementary Fig. 20, Supplementary Fig. 21, Supplementary Fig. 22, Supplementary Fig. 23, Supplementary Fig. 25]
